# Supplementary material for: SNc Nuclease Genes AtCAN1 and AtCAN2 Are Expressed in Programmed Cell Death and Endoreduplicating Tissues in Arabidopsis thaliana
Source: Int J Mol Sci. 2026 Jun 16;27(12):5408. doi: 10.3390/ijms27125408 (PMC13300488; doi:10.3390/ijms27125408)
Supplement: Supplementary file 1 [file ijms-27-05408-s001.zip]

Archive with 1 entries (1 files):
- ijms-4261529-supplementary.pdf
